# Supplementary material for: Temporal coupling between papillary muscle strain and left ventricular untwisting during diastole
Source: Eur Heart J Imaging Methods Pract. 2026 Jun 24;4(3):qyag117. doi: 10.1093/ehjimp/qyag117 (PMC13361982; doi:10.1093/ehjimp/qyag117)
Supplement: qyag117_Supplementary_Data [file qyag117_supplementary_data.zip]

Archive with 6 entries (6 files):
- supplementary.docx
- Video 1.mp4
- video 2.avi
- video 3.avi
- video 4.avi
- video 5.avi
